# Supplementary material for: Hospital-Level Nurse Communication and 30-Day Readmission in United States Acute Care Hospitals: A Cross-Sectional Centers for Medicare and Medicaid Services Hospital Compare Analysis
Source: Nurs Rep. 2026 Jun 27;16(7):222. doi: 10.3390/nursrep16070222 (PMC13415131; doi:10.3390/nursrep16070222)
Supplement: Supplementary file 1 [file nursrep-16-00222-s001.zip]

Archive with 1 entries (1 files):
- nursrep-4332752-supplementary.pdf
